# Supplementary material for: Design, Synthesis and Biological Evaluation of New Carbohydrate-Based Coumarin Derivatives as Selective Carbonic Anhydrase IX Inhibitors via “Click” Reaction
Source: Molecules. 2022 Aug 25;27(17):5464. doi: 10.3390/molecules27175464 (PMC9458059; doi:10.3390/molecules27175464)
Supplement: Supplementary file 1 [file molecules-27-05464-s001.zip]

Archive with 1 entries (1 files):
- molecules-1863784-supplementary.pdf
